# Supplementary material for: The bee family Halictidae (Hymenoptera, Apoidea) from Central Asia collected by the Kyushu and Shimane Universities Expeditions
Source: Biodivers Data J. 2017 Oct 20;(5):e15050. doi: 10.3897/BDJ.5.e15050 (PMC5665013; doi:10.3897/BDJ.5.e15050)
Supplement: XML Treatment for Lasioglossum (Lasioglossum) equestre [file BDJ.5.e15050-treatment68.xml]

<!DOCTYPE tp:taxon-treatment
  PUBLIC "-//TaxonX//DTD Taxonomic Treatment Publishing DTD v0 20100105//EN" "tax-treatment-NSO.dtd">
<tp:taxon-treatment xmlns:tp="http://www.plazi.org/taxpub"><tp:treatment-meta><mixed-citation publication-type="journal"><person-group><name><surname>Murao</surname><given-names>Ryuki</given-names></name><name><surname>Tadauchi</surname><given-names>Osamu</given-names></name><name><surname>Miyanaga</surname><given-names>Ryoichi</given-names></name></person-group><article-title>The bee family <tp:taxon-name><tp:taxon-name-part taxon-name-part-type="family">Halictidae</tp:taxon-name-part></tp:taxon-name> (<tp:taxon-name><tp:taxon-name-part taxon-name-part-type="order">Hymenoptera</tp:taxon-name-part></tp:taxon-name>, <tp:taxon-name><tp:taxon-name-part taxon-name-part-type="superfamily">Apoidea</tp:taxon-name-part></tp:taxon-name>) from Central Asia collected by the Kyushu and Shimane Universities Expeditions</article-title><source>Biodivers Data J</source><day>20</day><month>10</month><year>2017</year><volume>2017</volume><issue>5</issue><pub-id pub-id-type="doi">10.3897/BDJ.5.e15050</pub-id></mixed-citation></tp:treatment-meta><tp:nomenclature><tp:taxon-name><tp:taxon-name-part taxon-name-part-type="genus">Lasioglossum</tp:taxon-name-part> (<tp:taxon-name-part taxon-name-part-type="subgenus">Lasioglossum</tp:taxon-name-part>) <tp:taxon-name-part taxon-name-part-type="species">equestre</tp:taxon-name-part></tp:taxon-name><tp:taxon-authority>(Morawitz, 1876)</tp:taxon-authority></tp:nomenclature><tp:treatment-sec sec-type="Ecological interactions"><title>Ecological interactions</title><sec sec-type="Host of"><title>Host of</title><p><italic><tp:taxon-name><tp:taxon-name-part taxon-name-part-type="genus" reg="Achillea">Achillea</tp:taxon-name-part></tp:taxon-name></italic> sp., <italic><tp:taxon-name><tp:taxon-name-part taxon-name-part-type="genus" reg="Brassica">Brassica</tp:taxon-name-part></tp:taxon-name></italic> sp., <italic><tp:taxon-name><tp:taxon-name-part taxon-name-part-type="genus" reg="Echinops">Echinops</tp:taxon-name-part></tp:taxon-name></italic> sp., <tp:taxon-name><tp:taxon-name-part taxon-name-part-type="family">Fabaceae</tp:taxon-name-part></tp:taxon-name> sp., <tp:taxon-name><tp:taxon-name-part taxon-name-part-type="family">Leguminosae</tp:taxon-name-part></tp:taxon-name> sp., <italic><tp:taxon-name><tp:taxon-name-part taxon-name-part-type="genus" reg="Rhamnus">Rhamnus</tp:taxon-name-part> <tp:taxon-name-part taxon-name-part-type="species" reg="cathartica">cathartica</tp:taxon-name-part></tp:taxon-name></italic>, <italic><tp:taxon-name><tp:taxon-name-part taxon-name-part-type="genus" reg="Taraxacum">Taraxacum</tp:taxon-name-part></tp:taxon-name></italic> sp., <italic><tp:taxon-name><tp:taxon-name-part taxon-name-part-type="genus" reg="Trifolium">Trifolium</tp:taxon-name-part> <tp:taxon-name-part taxon-name-part-type="species" reg="repens">repens</tp:taxon-name-part></tp:taxon-name></italic>, <tp:taxon-name><tp:taxon-name-part taxon-name-part-type="genus" reg="Umbelliferae">Umbelliferae</tp:taxon-name-part></tp:taxon-name> sp.</p></sec></tp:treatment-sec><tp:treatment-sec sec-type="Distribution"><title>Distribution</title><p>Central Asia (Kazakhstan and Kyrgyzstan).</p></tp:treatment-sec></tp:taxon-treatment>
